# Supplementary material for: Overcoming the Challenges of High Quality RNA Extraction from Core Needle Biopsy
Source: Biomolecules. 2021 Apr 22;11(5):621. doi: 10.3390/biom11050621 (PMC8143498; doi:10.3390/biom11050621)
Supplement: Supplementary file 1 [file biomolecules-11-00621-s001.zip]

Archive with 4 entries (3 files):
- Supplementary Materials/
- Supplementary Materials/Supplementary material S2_SOP_RNA extraction from FFPE core needle biopsies.pdf
- Supplementary Materials/Supplementary Materials_S3.pdf
- Supplementary Materials/Supplementary_material_S1_SOP_RNA extraction from FF core needle biopsies.pdf
